# Supplementary material for: Metabolic tagging of extracellular vesicles and development of enhanced extracellular vesicle based cancer vaccines
Source: Nat Commun. 2023 Dec 5;14:8047. doi: 10.1038/s41467-023-43914-8 (PMC10697976; doi:10.1038/s41467-023-43914-8)
Supplement: Supplementary file 4 — Source data [file 41467_2023_43914_MOESM4_ESM.xlsx]

## Sheet: Fig 2
Fig 2e				Fig 2f	Ctrl EV	EV-N3
	0.4	0			120	685
	0.4632	0			135	703
	0.5365	0			162	762
	0.6213	0			183	692
	0.7195	0
	0.8332	0
	0.9649	0
	1.117	0		Fig 2g	Ctrl EV	EV-N3
	1.294	0			205	852
	1.499	0			231	829
	1.736	0			158	763
	2.01	0			189	781
	2.328	0
	2.696	0
	3.122	0
	3.615	0		Fig 2h	Ctrl EV	EV-N3
	4.187	0			221	952
	4.849	0			204	892
	5.615	0			258	850
	6.503	0			235	827
	7.531	0
	8.721	0
	10.1	0
	11.7	0		Fig 2i	Ctrl EV	EV-N3
	13.54	0			184	862
	15.69	0			128	895
	18.17	0			156	835
	21.04	0			189	801
	24.36	1.1
	28.21	9.7
	32.67	23.5		Fig j	Ctrl EV	EV-N3
	37.84	27.6			206	692
	43.82	20			168	734
	50.75	10.9			215	761
	58.77	4.8			195	680
	68.06	1.7
	78.82	0.5
	91.28	0.1
	105.7	0		Fig 2k
	122.4	0
	141.8	0			Ctrl EV	EV-N3
	164.2	0			131	728
	190.1	0			118	551
	220.2	0			164	804
	255	0			187	601
	295.3	0
	342	0
	396.1	0		Fig 2m
	458.7	0
	531.2	0			Ctrl EV	EV-N3
	615.1	0			49.8	50.4
	712.4	0			68.2	66.74
	825	0			56.7	55.5
	955.4	0			61.5	58.9
	1106	0
	1281	0		Fig 2n
	1484	0
	1718	0			Ctrl EV	EV-N3
	1990	0			15000000	25000000
	2305	0			30000000	15000000
	2669	0			36000000	31000000
	3091	0			27000000	38000000
	3580	0
	4145	0
	4801	0
	5560	0
	6439	0
	7456	0
	8635	0
	10000	0

## Sheet: Fig 3
	Fig 3b	EV- N3	Ctrl EV
		676	343
		759	295
		739	307
		637	357
		627	318
	Fig 3c	EV- N3	Ctrl EV
		752	303
		746	298
		635	315
		644	330
		684	382
	Fig 3d	EV- N3	Ctrl EV
		116	76.2
		113	70.1
		110	70.3
		107.6	70
		111.1	69.9
		108.9	69.5
		107.2	70.2
		105.3	67
		106.1	67.5
		106.1	67.8
		106.8	66.7
			67
			68
			68.6
	Fig 3e
		EV- N3	Ctrl EV
		53.4	28
		50.4	29.4
		49.4	20.3
		52.6	26.5
		57.7	29.3
		59.9	21.9
		72.3	0
		70.1	0
		68.8	0
		68.5	0
		68.3	0
		68	19.3
		67.9	0
		86.6	14.2
		64	0
		63.8
		63.9
		64.4
		62.6
	Fig 3f	4T1	B16F10
		72.5	75.1
		70.8	70.4
		65.2	62.5
		64.5	58.6
	Fig 3h
		EV- N3	Ctrl EV
		7221	3755
		6909	3126
		7998	2911
		6259	2813
		6538	3402
		5523	3261
	Fig 3i
		EV- N3	Ctrl EV
		32955	9208
		34501	9124
		32146	9203
		30890	9893
		30296	10368
		36062	10108
	Fig 3n
		Ctrl EV	Cy5-EV
		0.373	22.051
		4.6	22.899
		1.8	30.929
		5.1	27.66
	Fig 3o
		Ctrl EV	Cy5-EV
		708	2650
		794	2894
		722	3133
		1018	2475

## Sheet: Fig 4
	Fig 4b
		Untreated	EV-N3	CpG	EV-N3+CpG	EV-CpG
		1.85	1.96	1.41	1.94	14.11
		1.72	1.44	1.69	2.37	13.58
		1.29	2.1	1.43	2.51	13.69
		1.14	1.92	1.25	2.37	14.44
		1.5	2.24	1.68	2.93	13.46
		1.65	3.51	1.82	2.62	15.36
	Fig 4c
		Untreated	EV-N3	CpG	EV-N3+CpG	EV-CpG
		6917	6345	6660	6604	15601
		6499	5778	6922	6800	14776
		6481	6733	6954	7124	15054
		6636	6437	6576	7036	15485
		6381	6885	7220	7381	15327
		6928	7912	7157	7370	15527
	Fig 4d
		Untreated	EV-N3	CpG	EV-N3+CpG	EV-CpG
		0.323	0.602	1.133	4.159	18.519
		0.652	2.05	2.915	5.382	17.539
		2.054	1.293	1.89	5.086	21.411
		1.013	1.494	2.119	4.434	19.744
		1.85	2.121	0.935	5.515	19.578
		0.668	1.279		4.571	20.687
	Fig 4e
		Untreated	EV-N3	CpG	EV-N3+CpG	EV-CpG
		15091	17958		29166	47701
		18629	26203	17516	30830	46851
		22005	26108	25119	32695	52030
		20659	23098	21838	29831	48267
		21055	27376	21564	33439	48982
		17201	22519	19243	29982	50328
	Fig 4f
		Untreated	Exo-N3	CpG	Exo-N3+CpG	Exo-CpG
		8.781	20.921	12.002	17.454	53.182
		8.649	19.701	14.129	23.085	53.008
		10.211	15.772	11.284	11.431	53.582
		8.124	18.243	13.713	11.674	54.372
		9.002	19.413	12.557	12.234	54.317
	Fig 4g
		Untreated	EV-N3	CpG	EV-N3+CpG	EV-CpG
		1217	2186	1528	1983	6804
		1208	2135	1702	1607	6651
		1302	1838	1482	1496	6588
		1172	1938	1634	1478	6664
		1224	2021	1568	1479	6688
	Fig 4h
		Untreated	EV-N3	CpG	EV-N3+CpG	EV-CpG
		0.323	0.602	1.133	4.054	7.975
		0.652	2.05	2.915	5.503
		2.054	1.293	1.89	8.239	12.426
		1.013	1.494	2.119	4.536	13.178
		1.85	2.121	0.935	7.364	12.439
		0.668	1.279		8.006
	Fig 4i
		Untreated	EV-N3	CpG	EV-N3+CpG	EV-CpG
		15091	19083	30552	43398	51288
		18629	22753	33686	43813	52676
		22005	22858	36516	44631	51471
		20659	24010	29349	43037	51381
		21055	25331	38650	43762	51761
		17201	22430	39773	41633	50805
	Fig 4j
		CpG(1 nM)	CpG(5 nM)	CpG(20 nM)	EV-N3+CpG(1 nM)	EV-N3+CpG(5 nM)	EV-N3+CpG(20 nM)	EV-CpG (1 nM)
		1.133	4.054	7.975	4.159	10.762	18.127	18.519
		2.915	5.503		5.382	11.176	18.394	17.539
		1.89	8.239	12.426	5.086	10.721	18.436	21.411
		2.119	4.536	13.178	4.434	10.265	16.196	19.744
		0.935	7.364	12.439	5.515	9.961	17.108	19.578
			8.006		4.571	9.695	16.524	20.687
	Fig 4k
		CpG(1 nM)	CpG(5 nM)	CpG(20 nM)	EV-N3+CpG(1 nM)	EV-N3+CpG(5 nM)	EV-N3+CpG(20 nM)	EV-CpG (1 nM)
		17516	30552	34088	29166	43398	52190	47701
		25119	33686	37417	30830	43813	53990	46851
		21838	36516	40990	32695	44631	53023	52030
		21564	29349	38094	29831	43037	49243	48267
		19243	38650	42663	33439	43762	51342	48982
			39773		29982	41633	51159	50328
	Fig 4l
		EV-N3+CpG (70M)	EV-N3+CpG (25M)	EV-N3+CpG (7M)	EV-N3+CpG (3M)	EV-N3+CpG (2M)	EV-N3+CpG (1M)	EV-CpG (70M)	EV-CpG (25M)	EV-CpG (7M)	EV-CpG (3M)	EV-CpG (2M)	EV-CpG (1M)	EV-N3(70M)	EV-N3 (25M)	EV-N3 (7M)	EV-N3(3M)	EV-N3(2M)	EV-N3 (1M)
		16.582	13.573	13.294	13.418	12.684	13.925	50.043	52.025	44.31	41.786	38.924	38.482	16.562	13.299	12.243	12.684	13.417	12.885
		16.775	13.953	13.034	13.37	12.98	13.467	50.939	49.425	44.042	41.485	38.771	35.077	15.741	13.411	12.775	12.98	12.972	12.6
		16.368	14.123	13.328	14.089	12.929	13.423	50.256	46.947	41.313	45.471	36.36	36.003	14.017	13.115	12.446	12.929	12.869	12.9
		17.521	14.096	13.82	13.749	13.285	13.497	50.229	49.167	41.899	43.143	38.839	39.2	17.174	13.882	12.695	13.285	12.938	12.32
	Fig 4m
		EV-N3+CpG (70M)	EV-N3+CpG (25M)	EV-N3+CpG (7M)	EV-N3+CpG (3M)	EV-N3+CpG (2M)	EV-N3+CpG (1M)	EV-CpG (70M)	EV-CpG (25M)	EV-CpG (7M)	EV-CpG (3M)	EV-CpG (2M)	EV-CpG (1M)	EV-N3(70M)	EV-N3 (25M)	EV-N3 (7M)	EV-N3(3M)	EV-N3(2M)	EV-N3 (1M)
		3524	2699	2397	2211	2286	2373	12593	16247	12712	12563	9918	10730	3460	2737	2373	2273	2276	2214
		3653	2788	2368	2270	2250	2322	11926	13820	13283	11639	10644	8959	3262	2654	2284	2208	2258	2138
		3609	2805	2411	2245	2363	2336	12633	12985	14428	11226	9572	9637	3178	2745	2298	2177	2280	2207
		3697	2788	2425	2386	2401	2302	13091	15686	12590	12743	10772	11981	3004	2694	2353	2156	2214	2102
	Fig 4n
		EV-N3+CpG (70M)	EV-N3+CpG (25M)	EV-N3+CpG (7M)	EV-N3+CpG (3M)	EV-N3+CpG (2M)	EV-N3+CpG (1M)	EV-CpG (70M)	EV-CpG (25M)	EV-CpG (7M)	EV-CpG (3M)	EV-CpG (2M)	EV-CpG (1M)	EV-N3(70M)	EV-N3 (25M)	EV-N3 (7M)	EV-N3(3M)	EV-N3(2M)	EV-N3 (1M)
		10.996	10.715	10.56	10.618	11.767	11.629	38.075	40.01	36.64	35.774	34.55	37.292	10.979	10.413	10.482	10.64	11.648	11.57
		11.199	10.719	10.918	10.804	11.636	11.535	38.041	37.273	37.036	36.184	35.173	34.315	10.613	10.379	10.462	10.751	11.344	11.3
		11.195	10.626	10.303	10.767	12.046	11.956	34.971	39.428	36.775	33.433	31.649	33.24	10.852	10.64	10.288	10.5	11.629	11.64
		11.112	10.414	10.436	10.978	11.425	11.736	36.194	37.699	35.735	37.214	34.28	35.748	10.575	10.175	10.412	10.504	11.487	10.984
	Fig 4o
		EV-N3+CpG (70M)	EV-N3+CpG (25M)	EV-N3+CpG (7M)	EV-N3+CpG (3M)	EV-N3+CpG (2M)	EV-N3+CpG (1M)	EV-CpG (70M)	EV-CpG (25M)	EV-CpG (7M)	EV-CpG (3M)	EV-CpG (2M)	EV-CpG (1M)	EV-N3(70M)	EV-N3 (25M)	EV-N3 (7M)	EV-N3(3M)	EV-N3(2M)	EV-N3 (1M)
		2136	1751	1800	1829	2089	2251	7651	10748	9834	10068	8939	10678	2037	1595	1674	1705	2259	2197
		2119	1748	1743	1849	2160	2167	9707	9449	10359	9594	9722	9187	1881	1578	1743	1693	2151	2067
		2123	1759	1790	1988	2299	2218	8517	11530	10922	9150	9065	10094	1921	1560	1790	1739	2224	2152
		2135	1791	1741	1940	2217	2154	10542	10424	10043	10292	10575	12361	1796	1581	1741	1613	2123	2016

## Sheet: Fig 5
	Fig 5c
		EV-N3	EV-N3+CpG	EV-CpG
		3.162	2.706	6.575
		3.59	4.054	7.028
		3.819	1.511	5.977
		2.753	1.584	4.918
		3.012	1.565	5.004
	Fig 5e
		Untreated	EV-N3	EV-N3+CpG	EV-CpG
		3.3	4.7	4.13	5.58
		2.46	4.6	4.21	6
		3.21	3.5	4.19	6.13
		3.27	4.7	3.97	5.5
	Fig 5g
		Untreated	EV-N3	EV-N3 +CpG	EV-CpG
		0	0.288	0	1.045
		0.538	0.83	0.37	1.087
		0.461	0	0.533	1.49
		0	0	0	0.967
		0	0.375	0	0.85
	Fig 5h
		Untreated	EV-N3	EV-N3 +CpG	EV-CpG
		0.276	0.712	1.75	1.97
		0	1.005	0.699	1.744
		0.667	0.874	1.024	1.908
		0.495	0.609	1.571	2.055
			0.627	1.034	1.887
	Fig 5i
		Untreated	EV-N3	EV-N3 +CpG	EV-CpG
		0.529	0.708	0.729	0.99
		0.372	0.395	0.65	1.368
		0.379	0.592	0.645	0.956
		0.685	0.636	0.734	1.49
		0.702	0.644	0.99	0.953
	Fig 5k
		Untreated	EV-N3	EV-N3 +CpG	EV-CpG
		0.3	0.7	0.47	1.5
		0.35	0.5	0.7	1.4
		0.2	0.95	0.04	1.4
		0.37	0.8	0.5	1.5
		0.18	0.8	0.429	1.9
	Fig 5l
		Untreated	EV-N3	EV-N3 +CpG	EV-CpG
		0.557	0.6477	0.3881	1.3822
		0.4512	0.694	0.4393	1.2367
		0.364	0.9138	0.6565	1.3561
		0.3912	0.7714	0.626	1.5802
		0.2404	0.7773	0.77	1.3018
	Fig 5m
		Day	EV-CpG		EV-N3+ CpG		EV-N3		Untreated
		1	0	0	0	0	0	0	0	0
		3	0	0	0	0	0	0	0	0
		6	0	0	0	0	0	0	0	0
		9	0	0	0	0	0	0	0	0
		12	26.37	4.2	28.25	4.967	30.43	6.34	20.13	1.17
		15	46.51	8.85	60.78	20.91	77.49	17.75	93.22	17.5
		18	82.2	15.66	158.26	55.03	165.61	28.9	706.922	211.69
		21	198.82	17.48	423.27	119.47	318.44	82.79	1112.71	319.23
		24	236.94	40.477	510.61	99.77	414.52	103.067	1212.65	265.038
		27	449	44.96	1217.82	344.718	874.408	119.17	1668.99	252.16
		30	515.89	198.85	1618.64	566.833	1660.9	163.557	3298.17	445.686
		33	402.118	223.88	2130.21	630.59	3399.21	395.366
		36	463.93	290.78	2727.59	629.009
		39	482.81	392.7	3364.81	635.18
	Fig 5n
		Time (Days)	EV-CpG	EV-N3+ CpG	EV-N3	Untreated
		1
		3
		6
		9
		12
		15
		18
		21
		24
		27				1
		27		1		1
		27				1
		30				1
		30				1
		33		1	1	1
		33			1
		33			1
		33			1
		36		1	1
		39		1	1
		39		1
		44	1
		57	0	0
		57	0
		57	0
		57	0
		57	0

## Sheet: Fig 6
	Fig 6b
		Days	EV-CpG		EV-N3+CpG		EV-N3		PD-1		EV-N3 +PD-1		No Treatment
		1	0	0	0	0	0	0	0	0	0	0	0	0
		3	0	0	0	0	0	0	0	0	0	0	0	0
		6	0	0	0	0	0	0	0	0	0	0	0	0
		9	0	0	0	0	0	0	0	0	0	0	0	0
		12	11.9	4.08	24.08	1.72	17.58	7.21	15.09	5.86	11.59	2.88	5.62	4.06
		15	29.83	10.03	71.7	4.977	37.81	13.02	32.1212	19.3218	32.955	8.78	73.3133	33.9326
		18	60.49	12.75	79.44	10.864	57.49	19.26	69.4384	25.5056	58.03	15.344	104.534	40.3507
		21	22.73	5.8	72.064	14.04	79.4	30.93	122.42	45.6793	18.2	6.54	124.965	48.7301
		24	30.55	24.51	65.24	22.66	115.392	43.2026	253.076	81.3655	68.11	30.68	595.969	190.465
		28	18.39	18.39	131.91	51.622	207.053	76.5138	649.26	371.858	72.15	44.91	958.387	324
		32	46.3145	46.3145	277.38	109.043	445.495	88.1664	913.308	370.916	172.721	87.0692	1814.69	437.774
		35	99.8207	99.8207	541.94	194.388	820.4	110.662	1195.53	410.41	339.705	175.099
		40	207.638	207.638	745.286	252.715	1542.12	162.729	2162.7	503.115	622.997	292.072
		43	375	207.638	1251.46	418.635	1894.2	279.307			1099.56	435
	Fig 6c
		Days	EV-CpG	EV-N3+CpG	EV-N3	PD-1	EV-N3 +PD-1	No Treatment
		1
		3
		6
		9
		12
		15
		18
		21
		24						1
		28				1
		28				1
		32						1
		32						1
		35
		40			1	1		1
		40				1
		43		1	1		1	1
		43		1	1			1
		43			1
		43			1
		46	1	1			1
		46		1
		50				1	1
		66
		72
		84					1
		84					1
		120
		140			1
		162	1	1		1
		190	1
		230	1				1
		270	0	0
		270	0
	Fig 6d
		Days	EV-CpG						EV-N3+CpG						EV-N3+PD-1						EV-N3						No Treatment						PD-1
		15	24.57	26.27	29.17	23.73	21.37	22.05	20.27	23.54	22.72	22.95	21.93	21.73	23.25	20.65	23.3	20.55	22.41	24.13	21.55	22.99	21.94	23.23	21.14	22.09	20.76	23.83	24.16	21.82	21.44	23.8	22.67	24.01	25.13	21.23	21.07	22.53
		18	28.05	23.43	23.25	26.03	22.94	22.47	21.73	21.24	19.09	21.85	21.63	21.65	18.93	21.15	22.89	22.62	19.17	21.17	21.94	23.63	22	21.85	21.85	22.32	23.17	21.63	24.55	21.23	21.62	23.8	22.1	22.86	20.63	24.33	22.45	20.95
		21	26.64	23.52	23.77	25.74	22.83	22.13	23.04	22.83	22.86	23.63	22.43	20.63	22.23	22.31	23.64	23.33	22.92		22.53	23.85	17.22	22.17	22.43	23.03	23.62	25.12	21.93	21.06	22.24	23.47	22.63	23.15	21.53	24.32	23.03	22.06
		24	26.43	23.37	23.53	25.43	23.03	22.52	23.94	23.83	23.53	22.3	22.96	23.52	20.94	23.73	22.83	23.55	23.92	21.75	22.74	22.74	23.02	22.25	24.03	22.63	23.11	23.4	21.83	24.34	23.55		25.87	24.13	23.75	22.03	23.75	22.34
		28	28.32	25.62	23.54	22.79	23.16	23.84	23.36	24.43	22.4	20.43	23.43	23.43	20.83	22.85	23.52	22.45	22.65	24.27	22.57	23.82	22.93	22.09	22.93	22.07	21.44	22.09	20.13	24.3	21.45		24.33	24.02	23.59	23.52
		32	28.14	23.02	23.73	26.34	24.57	22.56	23.61	22.83	21.2	24.42	23.96	24.46	21.09	23.23	24.32	23.81	22.58	23.46	23.53	24.91	22.86	22.85	23.22	22.64	23.08	24.76	25.42	24.76			26.12	21.65	25.32	22.47
		35	28.35	23.63	22.64	27.01	24.75	23.65	24.56	23.05	21.24	23.57	24.58	25.39	22.87	23.69	25.29	24.09	22.45	23.69	24.75	25.11	22.46	23.57	23.97	24.67	26.35	25.68	26.43				26.78	22.45	26.04	24.38
		40	28.35	25.25	22.07	26.35	24.86	23.48	25.52	23.74	22.56	25.65	24.35	25.27	22.56	24.53	25.28	24.85	24.248	23.64	24.1	25.38	22.57	24.87	25.34		26.47	25.32					27.15	22.81
		43	28.28	23.57	25.37	24.03	23.92		25.98	24.63	24.47	26.38			22.53	25.2	25.38	24.51	23.52		24.63	26.55	21.49				25.65						26.43	23.03
		46	27.85	23.45	25.25	24.57	22.53		24.61	24.32					22.35	26.34	25.52	24.62			23.82	26.43	21.35				25.37						25.46	23.11
		50	28.22	23.53	25.85	24.16	22.57		24.11	25.05					22.48	26.18	25.99				23.47	26.59	22.27				25.24						25.86	23.34
	Fig 6f
		Days	EV-CpG		EV-N3+CpG		EV-N3		PD-1		EV-N3 +PD-1		No Treatment
		1	0	0	0	0	0	0	0	0	0	0	0	0
		3	0	0	0	0	0	0	0	0	0	0	0	0
		6	0	0	0	0	0	0	0	0	0	0	0	0
		9	0	0	0	0	0	0	0	0	0	0	0	0
		12	50.599	16.69	82.35	26.878	67.268	18.875	42.463	24.495	74.51	22.22	51.349	21.23
		15	151.82	27.39	214.42	74.21	146.4	37.27	91.729	54.856	223.769	80.3148	124.68	53.29
		18	197.84	51.51	286.457	76.0699	313.495	67.6279	219.015	74.91	304.44	104.197	212.01	98.34
		21	215.319	110.583	950.838	328.989	741.605	203.488	558.56	331.046	312.657	108.168	740.15	293.15
		24	206.071	104.253	1409.05	419.814	1443.65	286.393	1001.4	387.07	568.051	186.237	1138.37	604.93
		28	203.409	102.513	1937.13	301.805	2259.65	405.656	1733.16	504.672	888.398	410.516	1959.14	682.804
		32	259.825	145.485	2505.92	462.062					1700	515
	Fig 6g
		Time (Day)	EV-CpG	EV-N3+CpG	EV-N3	PD-1	EV-N3 +PD-1	No Treatment
		1
		3
		6
		9
		12
		15
		18		1	1
		21			1	1		1
		21			1
		24		1	1	1	1	1
		24		1		1
		24
		28	1	1	1	1	1	1
		28	1	1			1
		32					1	1
		32						1
		35		1	1	1		1
		40	1
		40
		40
		53				1
		56					1
		66
		82	1				1
		125	0
		180	0
	Fig 6h
		Days	EV-CpG						EV-N3+CpG						EV-N3+PD-1						EV-N3						PD-1						No Treatment
		15	19.3	20.5	25.03	23.48	25.42	21.93	23.84	21.21	21.83	21.81	21.47	20.32	19.35	21.42	22.41	23.17	22.13	21.89	22.75	23.13	22.14	23.15	20.55	22.45	23.45	22.93	24.15	22.85	22.41	22.87	20.98	20.68	21.87	21.09	21.74	22.01
		18	22.8	23.33	20.74	23.49	17.33	23.43	20.98	22.63	20.32	21.93	20.77		18.83	21.94	20.01	20.64	20.72	22.72	20.77	21.25	20.85	22.53	21.61		22.17	21.5	20.93	22.21	22.05	23.43	20.02	20.73	20.45	20.22	20.45	20.45
		21	22.01	23.93	18.57				23.73	24.34	21.45	22.93	24.27		19.85	22.1	22.36	23.33	23.13		23.57	21.03	22.85	22.33	22.12		23.03	25.93	22.77	23.57	23.55	23.84	18.92	22.35	24.93	21.53	21.93	21.83
		24	22.23	24.53	22.68				20.76	21.31	23.93				22.25	20.13	24.32	23.04			23.57	23.34	21.83	22.31			24.24	21.85	21.84				23.53	20.73	23.17	22.73	23.48
		28	22.4	24.92					24.47	24.47					22.7	22.6					21.92	23.92					28.86	21.45	22.05				24.45	18.27	24.68	23.54	18.77
		32	22.26	25.3					25.37						23.75						23.21						21.46	21.69					23.91	23.25
		35	22.63	22.27	23.21										23.42						21.93	25.35					22.43	22.23					26.6	25.42
		40	23.59	21.88	23.58
		43	23.53	22.85	24.58

## Sheet: Fig S1
	Fig. S1a
		PBS	Ac4ManAz
		504	5980
		582	5204
		550	6420
		529	6025
	Fig. S1b
		PBS	Ac4ManAz
		608	7502
		672	7706
		702	6590
		655	6733
	Fig. S1c
		PBS	Ac4ManAz
		452	3508
		403	3822
		524	4226
		467	3385
	Fig. S1d
		PBS	Ac4ManAz
		428	2356
		450	2653
		502	3092
		411	2706

## Sheet: Fig S2
	Fig S2 b	PBS	Ac4ManAz
		1451	6128
		1250	6884
		1004	7430
		1267	6536
	Fig S2 c
		PBS	Ac4ManAz
		1485	36273
		1479	37116
		2608	38450
		2377	39646
		2311	37968
	Fig S2 e
		PBS	Ac4ManAz
		898	4235
		925	4296
		998	3902
		825	3879
	Fig S2 f
		PBS	Ac4ManAz
		14991	83489
		21596	92542
		19089	92800
		15683	76519
	Fig S2 h	PBS	Ac4ManAz
		698	2012
		735	1920
		565	2850
		625	2234
		680	2439
	Fig S2 i
		PBS	Ac4ManAz
		33985	74593
		21212	77064
		37420	75466
		18488	83570

## Sheet: Fig S3
	Fig S3a
		Standard Curve
		Concentration (ug/L)	1st run		In 100 µL of EV-Cy5 solution,
					The measured Cy5 FI: 58084
		6	82542		Calculated Cy5 amount: 3.28 × 10-13 moles
		3	48738		Calculated number of Cy5 molecules: 1.98 × 1011
		1.5	29726		Measured number of EVs (via NTA): 6.1 × 106
		0.75	14847		Calculated number of Cy5 per EV: 4,400
		0.375	6386		Estimated number of azides per EV > 4,400
		0.1875	2917
	Fig S3b
		Standard Curve			In 100 µL of EV-Cy5 solution,
		Concentration (ug/L)	1st run		The measured Cy5 FI: 38035
					Calculated Cy5 amount: 2.06 × 10-13 moles
		6	82542		Calculated number of Cy5 molecules: 1.24 × 1011
		3	48738		Measured number of EVs (via NTA): 3.60 × 107
		1.5	29726		Calculated number of Cy5 per EV: 3,400
		0.75	14847		Estimated number of azides per EV > 3,400
		0.375	6386
		0.1875	2917
	Fig S3c
		Standard Curve			In 100 µL of EV-Cy5 solution,
		Concentration (ug/L)	1st run		The measured Cy5 FI: 28655
					Calculated Cy5 amount: 1.49 × 10-13 moles
		6	82542		Calculated number of Cy5 molecules: 8.97 × 1010
		3	48738		Measured number of EVs (via NTA): 3.98 × 107
		1.5	29726		Calculated number of Cy5 per EV: 2,300
		0.75	14847		Estimated number of azides per EV > 2,300
		0.375	6386
		0.1875	2917
	Fig S3d
		Standard Curve			In 100 µL of EV-Cy5 solution,
		Concentration (ug/L)	1st run		The measured Cy5 FI: 22289
					Calculated Cy5 amount: 1.10 × 10-13 moles
		6	82542		Calculated number of Cy5 molecules: 6.62 × 1010
		3	48738		Measured number of EVs (via NTA): 2.23 × 107
		1.5	29726		Calculated number of Cy5 per EV: 3,000
		0.75	14847		Estimated number of azides per EV > 3,000
		0.375	6386
		0.1875	2917

## Sheet: Fig S4
	Fig S4 a								Fig S4 b				Fig S4 c									Fig S4 d				Fig S4 e				Fig S4 f				Fig S4 g				Fig S4 h
		Size (nm)	Concentration (particles / ml)			Size (nm)	Concentration (ml-1)			Ctrl EV	EV-N3			Size (nm)	Concentration (particles / ml)			Size (nm)	Concentration (particles / ml)				Ctrl EV	EV-N3			Ctrl EV	EV-N3			Ctrl EV	EV-N3			Ctrl EV	EV-N3			EV	EV-N3
		0.5	0			0.5	0			180	110			52.5	0			0.5	0				91	100			85	92			1800000	2430000			75	77			15000000	25000000
		1.5	0			1.5	0			137	125			53.5	0			1.5	0				94	98			98	81			2170000	2010000			84	82			30000000	15000000
		2.5	0			2.5	0			110	159			54.5	0			2.5	0				177	192			80	95			1570000	1880000			88	85			36000000	31000000
		3.5	0			3.5	0			196	185.1			55.5	0			3.5	0				136	150			95	88			2240000	1740000			79	94			27000000	38000000
		4.5	0			4.5	0							56.5	0			4.5	0
		5.5	0			5.5	0							57.5	0			5.5	0
		6.5	0			6.5	0							58.5	0			6.5	0
		7.5	0			7.5	0							59.5	0			7.5	0
		8.5	0			8.5	0							60.5	0			8.5	0
		9.5	0			9.5	0							61.5	0			9.5	0
		10.5	0			10.5	0							62.5	0			10.5	0
		11.5	0			11.5	0							63.5	0			11.5	0
		12.5	0			12.5	0							64.5	0			12.5	0
		13.5	0			13.5	0							65.5	0			13.5	0
		14.5	0			14.5	0							66.5	0			14.5	0
		15.5	0			15.5	0							67.5	0			15.5	1
		16.5	0			16.5	0							68.5	0			16.5	5
		17.5	0			17.5	0							69.5	0			17.5	14
		18.5	0			18.5	3							70.5	4			18.5	36
		19.5	0			19.5	17							71.5	18			19.5	88
		20.5	0			20.5	83							72.5	71			20.5	203
		21.5	0			21.5	344							73.5	270			21.5	438
		22.5	0			22.5	1222							74.5	961			22.5	897
		23.5	0			23.5	3754							75.5	3168			23.5	1750
		24.5	0			24.5	10093							76.5	9643			24.5	32650
		25.5	0			25.5	24023							77.5	27012			25.5	58550
		26.5	0			26.5	51193							78.5	69463			26.5	101220
		27.5	0			27.5	98770							79.5	163808			27.5	169190
		28.5	0			28.5	174395							80.5	354223			28.5	274040
		29.5	0			29.5	284661							81.5	702943			29.5	430970
		30.5	0			30.5	433555							82.5	1282108			30.5	659090
		31.5	0			31.5	621370							83.5	2153861			31.5	981390
		32.5	0			32.5	844371							84.5	3341547			32.5	1424250
		33.5	0			33.5	109523800							85.5	4802249			33.5	2016210
		34.5	0			34.5	136411400							86.5	6414842			34.5	2786070
		35.5	0			35.5	163993600							87.5	7993977			35.5	3760250
		36.5	0			36.5	191177000							88.5	9329375			36.5	4959590
		37.5	0			37.5	216990900							89.5	10237456			37.5	6396050
		38.5	0			38.5	240663700							90.5	10606090			38.5	8069510
		39.5	0			39.5	261660200							91.5	10416750			39.5	9965470
		40.5	0			40.5	279685100							92.5	9738903			40.5	12053990
		41.5	0			41.5	294660600							93.5	8702758			41.5	14290130
		42.5	0			42.5	306686500							94.5	7462893			42.5	16616250
		43.5	0			43.5	315993800							95.5	6165232			43.5	18965730
		44.5	0			44.5	322897600							96.5	4925097			44.5	21267850
		45.5	0			45.5	327754600							97.5	3818293			45.5	23453200
		46.5	0			46.5	330929700							98.5	2882743			46.5	25458890
		47.5	2			47.5	332770300							99.5	2126373			47.5	27232930
		48.5	7			48.5	333590100							100.5	1537104			48.5	28737400
		49.5	30			49.5	333660200							101.5	1092058			49.5	29950050
		50.5	113			50.5	333205100							102.5	764595			50.5	30864320
		51.5	387			51.5	332404400							103.5	528857			51.5	31488150
		52.5	1217			52.5	331395700							104.5	362212			52.5	31841620
		53.5	3522			53.5	330280400							105.5	246161			53.5	31954110
		54.5	9429			54.5	329129400							106.5	166319			54.5	31861200
		55.5	23466			55.5	327989500							107.5	111916			55.5	31601720
		56.5	54538			56.5	326888400							108.5	75120			56.5	31215110
		57.5	118872			57.5	325840600							109.5	50369			57.5	30739430
		58.5	243952			58.5	324851400							110.5	33780			58.5	30209760
		59.5	473161			59.5	323920800							111.5	22686			59.5	29657310
		60.5	870428			60.5	323046100							112.5	15271			60.5	29108890
		61.5	1523792			61.5	322224200							113.5	10314			61.5	28586800
		62.5	2546577			62.5	321453200							114.5	6994			62.5	28109010
		63.5	4074904			63.5	320733600							115.5	4765			63.5	27689460
		64.5	6260740			64.5	320068200							116.5	3264			64.5	27338540
		65.5	9260431			65.5	319463100							117.5	2249			65.5	27063490
		66.5	13219612			66.5	318927300							118.5	1559			66.5	26868900
		67.5	18256257			67.5	318472400							119.5	1087			67.5	26757040
		68.5	24444217			68.5	318112700							120.5	764			68.5	26728250
		69.5	31799712			69.5	317864600							121.5	540			69.5	26781160
		70.5	40272877			70.5	317746400							122.5	384			70.5	26912910
		71.5	49745706			71.5	317777700							123.5	275			71.5	27119240
		72.5	60036722			72.5	317979600							124.5	199			72.5	27394640
		73.5	70911743			73.5	318374200							125.5	144			73.5	27732350
		74.5	82099271			74.5	318984200							126.5	105			74.5	28124410
		75.5	93308568			75.5	319832800							127.5	78			75.5	28561680
		76.5	104248309			76.5	320943700							128.5	57			76.5	29033900
		77.5	114643920			77.5	322340300							129.5	43			77.5	29529730
		78.5	124252091			78.5	324046100							130.5	32			78.5	30036840
		79.5	132871521			79.5	326083600							131.5	24			79.5	30542060
		80.5	140349491			80.5	328474500							132.5	18			80.5	31031560
		81.5	146584375			81.5	331239300							133.5	14			81.5	31491050
		82.5	151524558			82.5	334396400							134.5	10			82.5	31906120
		83.5	155164502			83.5	337961700							135.5	8			83.5	32262510
		84.5	157538757			84.5	341948600							136.5	6			84.5	32546460
		85.5	158714766			85.5	346366600							137.5	4			85.5	32745090
		86.5	158785191			86.5	351220900							138.5	3			86.5	32846780
		87.5	157860356			87.5	356512300							139.5	3			87.5	32841490
		88.5	156061271			88.5	362235700							140.5	2			88.5	32721100
		89.5	153513520			89.5	368380000							141.5	1			89.5	32479650
		90.5	150342175			90.5	374927300							142.5	1			90.5	32113590
		91.5	146667784			91.5	381852200							143.5	0			91.5	31621850
		92.5	142603405			92.5	389121700							144.5	0			92.5	31005900
		93.5	138252567			93.5	396694600							145.5	0			93.5	30269740
		94.5	133708067			94.5	404521000							146.5	0			94.5	29419730
		95.5	129051423			95.5	412543100							147.5	0			95.5	28464370
		96.5	124352876			96.5	420694500							148.5	0			96.5	27414100
		97.5	119671778			97.5	428901300							149.5	0			97.5	26280870
		98.5	115057270			98.5	437082300							150.5	0			98.5	25077880
		99.5	110549137			99.5	445150400							151.5	0			99.5	23819090
		100.5	106178760			100.5	453013500							152.5	0			100.5	22518910
		101.5	101970115			101.5	460576400							153.5	0			101.5	21191780
		102.5	97940747			102.5	467742000							154.5	0			102.5	19851810
		103.5	94102710			103.5	474413400							155.5	0			103.5	18512490
		104.5	90463438			104.5	480496100							156.5	0			104.5	17186400
		105.5	87026529			105.5	485899700							157.5	0			105.5	15884990
		106.5	83792452			106.5	490540000							158.5	0			106.5	14618440
		107.5	80759163			107.5	494341000							159.5	0			107.5	13395520
		108.5	77922635			108.5	497236300							160.5	0			108.5	12223530
		109.5	75277308			109.5	499171100							161.5	0			109.5	11108340
		110.5	72816473			110.5	500102700							162.5	0			110.5	10054380
		111.5	70532581			111.5	500001500							163.5	0			111.5	9064720
		112.5	68417504			112.5	498851700							164.5	0			112.5	8141170
		113.5	66462736			113.5	496651000							165.5	0			113.5	7284400
		114.5	64659560			114.5	493410300							166.5	0			114.5	6494070
		115.5	62999172			115.5	489153300							167.5	0			115.5	5768970
		116.5	61472778			116.5	483915000							168.5	0			116.5	5107170
		117.5	60071664			117.5	477741300							169.5	0			117.5	4506150
		118.5	58787245			118.5	470686800							170.5	0			118.5	3962930
		119.5	57611103			119.5	462813900							171.5	0			119.5	3474190
		120.5	56535005			120.5	454190800							172.5	0			120.5	3036420
		121.5	55550916			121.5	444890400							173.5	0			121.5	2645940
		122.5	54651002			122.5	434988300							174.5	0			122.5	2299060
		123.5	53827638			123.5	424561700							175.5	0			123.5	1992100
		124.5	53073398			124.5	413688100							176.5	0			124.5	1721500
		125.5	52381057			125.5	402443900							177.5	0			125.5	1483790
		126.5	51743589			126.5	390903700							178.5	0			126.5	1275700
		127.5	51154165			127.5	379139100							179.5	0			127.5	1094140
		128.5	50606156			128.5	367218200							180.5	0			128.5	936230
		129.5	50093140			129.5	355205300							181.5	0			129.5	799310
		130.5	49608905			130.5	343159900							182.5	0			130.5	680940
		131.5	49147469			131.5	331137300							183.5	0			131.5	578890
		132.5	48703086			132.5	319187500							184.5	0			132.5	491150
		133.5	48270273			133.5	307355900							185.5	0			133.5	415910
		134.5	47843828			134.5	295683100							186.5	0			134.5	351540
		135.5	47418853			135.5	284204900							187.5	0			135.5	296610
		136.5	46990778			136.5	272952400							188.5	0			136.5	249830
		137.5	46555392			137.5	261952600							189.5	0			137.5	210100
		138.5	46108861			138.5	251228300							190.5	0			138.5	176410
		139.5	45647759			139.5	240798300							191.5	0			139.5	147900
		140.5	45169082			140.5	230677900							192.5	0			140.5	123820
		141.5	44670272			141.5	220879100							193.5	0			141.5	103530
		142.5	44149229			142.5	211410800							194.5	0			142.5	86450
		143.5	43604319			143.5	202279100							195.5	0			143.5	72100
		144.5	43034379			144.5	193487600							196.5	0			144.5	60060
		145.5	42438710			145.5	185037500							197.5	0			145.5	49980
		146.5	41817075			146.5	176928300							198.5	0			146.5	41550
		147.5	41169678			147.5	169157200							199.5	0			147.5	34510
		148.5	40497143			148.5	161720400							200.5	0			148.5	28630
		149.5	39800488			149.5	154612200							201.5	0			149.5	23740
		150.5	39081093			150.5	147826100							202.5	0			150.5	19670
		151.5	38340661			151.5	141354500							203.5	0			151.5	16280
		152.5	37581180			152.5	135188800							204.5	0			152.5	13470
		153.5	36804876			153.5	129320000							205.5	0			153.5	11140
		154.5	36014172			154.5	123738400							206.5	0			154.5	9200
		155.5	35211639			155.5	118433700							207.5	0			155.5	7600
		156.5	34399955			156.5	113395800							208.5	0			156.5	6280
		157.5	33581855			157.5	108613900							209.5	0			157.5	5180
		158.5	32760096			158.5	104077300							210.5	0			158.5	4270
		159.5	31937412			159.5	99775300							211.5	0			159.5	3520
		160.5	31116482			160.5	95697100							212.5	0			160.5	2910
		161.5	30299898			161.5	91832300							213.5	0			161.5	2400
		162.5	29490136			162.5	88170300							214.5	0			162.5	1970
		163.5	28689533			163.5	84700900							215.5	0			163.5	1630
		164.5	27900269			164.5	81414100											164.5	1340
		165.5	27124355			165.5	78300200											165.5	1110
		166.5	26363618			166.5	75349600											166.5	910
		167.5	25619696			167.5	72553200											167.5	750
		168.5	24894039			168.5	69902300											168.5	620
		169.5	24187906			169.5	67388200											169.5	510
		170.5	23502368			170.5	65002900											170.5	420
		171.5	22838317			171.5	62738500											171.5	350
		172.5	22196470			172.5	60587600											172.5	290
		173.5	21577381			173.5	58542900											173.5	240
		174.5	20981450			174.5	56597800											174.5	190
		175.5	20408936			175.5	54745700											175.5	160
		176.5	19859967			176.5	52980500											176.5	130
		177.5	19334552			177.5	51296400											177.5	110
		178.5	18832595			178.5	49687800											178.5	90
		179.5	18353906			179.5	48149500											179.5	70
		180.5	17898211			180.5	46676700											180.5	60
		181.5	17465164			181.5	45264600											181.5	50
		182.5	17054358			182.5	43909000											182.5	40
		183.5	16665334			183.5	42605800											183.5	40
		184.5	16297589			184.5	41351000											184.5	30
		185.5	15950584			185.5	40141300											185.5	20
		186.5	15623751			186.5	38973100											186.5	20
		187.5	15316502			187.5	37843600											187.5	20
		188.5	15028231			188.5	36749700											188.5	10
		189.5	14758320			189.5	35688800											189.5	10
		190.5	14506144			190.5	34658600											190.5	0
		191.5	14271074			191.5	33656900											191.5	0
		192.5	14052478			192.5	32681500											192.5	0
		193.5	13849728			193.5	31730800											193.5	0
		194.5	13662196			194.5	30803000											194.5	0
		195.5	13489259			195.5	29896600											195.5	0
		196.5	13330296			196.5	29010500											196.5	0
		197.5	13184696			197.5	28143500											197.5	0
		198.5	13051850			198.5	27294600											198.5	0
		199.5	12931154			199.5	26462900											199.5	0
		200.5	12822012			200.5	25647800											200.5	0
		201.5	12723828			201.5	24848600											201.5	0
		202.5	12636014			202.5	24065000											202.5	0
		203.5	12557983			203.5	23296500											203.5	0
		204.5	12489149			204.5	22542800											204.5	0
		205.5	12428930			205.5	21803900											205.5	0
		206.5	12376743			206.5	21079600											206.5	0
		207.5	12332006			207.5	20369900											207.5	0
		208.5	12294134			208.5	19674800											208.5	0
		209.5	12262543			209.5	18994300											209.5	0
		210.5	12236644			210.5	18328600											210.5	0
		211.5	12215850			211.5	17677700											211.5	0
		212.5	12199568			212.5	17041900											212.5	0
		213.5	12187204			213.5	16421400											213.5	0
		214.5	12178163			214.5	15816100											214.5	0
		215.5	12171847			215.5	15226400											215.5	0
		216.5	12167657			216.5	14652500											216.5	0
		217.5	12164998			217.5	14094300											217.5	0
		218.5	12163272			218.5	13552100											218.5	0
		219.5	12161888			219.5	13026000											219.5	0
		220.5	12160257			220.5	12516000											220.5	0
		221.5	12157801			221.5	12022100											221.5	0
		222.5	12153948			222.5	11544500											222.5	0
		223.5	12148138			223.5	11083000											223.5	0
		224.5	12139828			224.5	10637600											224.5	0
		225.5	12128490			225.5	10208300											225.5	0
		226.5	12113618			226.5	9794800											226.5	0
		227.5	12094726			227.5	9397100											227.5	0
		228.5	12071356			228.5	9015000											228.5	0
		229.5	12043079			229.5	8648200											229.5	0
		230.5	12009497			230.5	8296500											230.5	0
		231.5	11970248			231.5	7959600											231.5	0
		232.5	11925003			232.5	7637300											232.5	0
		233.5	11873476			233.5	7329200											233.5	0
		234.5	11815421			234.5	7034900											234.5	0
		235.5	11750635			235.5	6754200											235.5	0
		236.5	11678960			236.5	6486700											236.5	0
		237.5	11600281			237.5	6231900											237.5	0
		238.5	11514533			238.5	5989500											238.5	0
		239.5	11421693			239.5	5759200											239.5	0
		240.5	11321789			240.5	5540400											240.5	0
		241.5	11214889			241.5	5332900											241.5	0
		242.5	11101111			242.5	5136200											242.5	0
		243.5	10980610			243.5	4950000											243.5	0
		244.5	10853586			244.5	4773700											244.5	0
		245.5	10720278			245.5	4607200											245.5	0
		246.5	10580958			246.5	4449900											246.5	0
		247.5	10435933			247.5	4301500											247.5	0
		248.5	10285540			248.5	4161600											248.5	0
		249.5	10130143			249.5	4030000											249.5	0
		250.5	9970129			250.5	3906200											250.5	0
		251.5	9805903			251.5	3789900											251.5	0
		252.5	9637888			252.5	3680900											252.5	0
		253.5	9466517			253.5	3578800											253.5	0
		254.5	9292232			254.5	3483300											254.5	0
		255.5	9115480			255.5	3394100											255.5	0
		256.5	8936709			256.5	3311100											256.5	0
		257.5	8756363			257.5	3233800											257.5	0
		258.5	8574884			258.5	3162200											258.5	0
		259.5	8392703			259.5	3095900											259.5	0
		260.5	8210239			260.5	3034800											260.5	0
		261.5	8027901			261.5	2978700											261.5	0
		262.5	7846080			262.5	2927300											262.5	0
		263.5	7665150			263.5	2880500											263.5	0
		264.5	7485464			264.5	2838200											264.5	0
		265.5	7307358			265.5	28002											265.5	0
		266.5	7131143			266.5	27663											266.5	0
		267.5	6957111			267.5	27364											267.5	0
		268.5	6785529			268.5	27104											268.5	0
		269.5	6616641			269.5	26882											269.5	0
		270.5	6450669			270.5	26697											270.5	0
		271.5	6287812															271.5	0
		272.5	6128245															272.5	0
		273.5	5972123															273.5	0
		274.5	5819579															274.5	0
		275.5	5670724															275.5	0
		276.5	5525651															276.5	0
		277.5	5384434															277.5	0
		278.5	5247129															278.5	0
		279.5	5113775															279.5	0
		280.5	4984396															280.5	0
		281.5	4859003															281.5	0
		282.5	4737590															282.5	0
		283.5	4620144															283.5	0
		284.5	4506637															284.5	0
		285.5	4397032															285.5	0
		286.5	4291283
		287.5	4189339
		288.5	4091137
		289.5	3996612
		290.5	3905692
		291.5	3818301
		292.5	3734358
		293.5	3653782
		294.5	3576486
		295.5	3502384
		296.5	3431387
		297.5	3363406
		298.5	3298351
		299.5	3236132
		300.5	3176660

## Sheet: Fig S5
	Fig S5 a				Fig S5 b				Fig S5 c
		Bin centre (nm)	Concentration (particles / ml)
		0.5	0			Bin centre (nm)	Concentration (particles / ml)			DTT treatment	No Treatment
		1.5	0			0.5	0			158.4	136.2
		2.5	0			1.5	0			126.6	180.4
		3.5	0			2.5	0			134.01	126.37
		4.5	0			3.5	0
		5.5	0			4.5	0
		6.5	0			5.5	0
		7.5	0			6.5	0
		8.5	0			7.5	0
		9.5	0			8.5	0
		10.5	0			9.5	0
		11.5	0			10.5	0
		12.5	0			11.5	0
		13.5	0			12.5	0
		14.5	0			13.5	0
		15.5	0			14.5	0
		16.5	0			15.5	0
		17.5	0			16.5	0
		18.5	0			17.5	0
		19.5	0			18.5	0
		20.5	0			19.5	0
		21.5	0			20.5	0
		22.5	0			21.5	0
		23.5	0			22.5	0
		24.5	0			23.5	0
		25.5	0			24.5	0
		26.5	0			25.5	0
		27.5	0			26.5	0
		28.5	0			27.5	0
		29.5	0			28.5	0
		30.5	0			29.5	0
		31.5	0			30.5	0
		32.5	0			31.5	0
		33.5	0			32.5	0
		34.5	0			33.5	0
		35.5	0			34.5	0
		36.5	0			35.5	0
		37.5	0			36.5	0
		38.5	0			37.5	0
		39.5	0			38.5	0
		40.5	0			39.5	0
		41.5	0			40.5	0
		42.5	0			41.5	0
		43.5	1			42.5	2
		44.5	3			43.5	3
		45.5	7			44.5	6
		46.5	14			45.5	11
		47.5	27			46.5	19
		48.5	52			47.5	33
		49.5	97			48.5	56
		50.5	176			49.5	94
		51.5	311			50.5	152
		52.5	534			51.5	244
		53.5	894			52.5	383
		54.5	1457			53.5	593
		55.5	2321			54.5	905
		56.5	3614			55.5	1363
		57.5	5515			56.5	2028
		58.5	8256			57.5	2981
		59.5	12147			58.5	4333
		60.5	17594			59.5	6232
		61.5	25122			60.5	8869
		62.5	35403			61.5	12493
		63.5	49289			62.5	17421
		64.5	67839			63.5	24046
		65.5	92335			64.5	32853
		66.5	124289			65.5	44418
		67.5	165406			66.5	59417
		68.5	217517			67.5	78613
		69.5	282449			68.5	102850
		70.5	361844			69.5	133018
		71.5	456921			70.5	170021
		72.5	568221			71.5	214727
		73.5	695370			72.5	267909
		74.5	836910			73.5	330184
		75.5	990256			74.5	401951
		76.5	1151808			75.5	483336
		77.5	1317231			76.5	574148
		78.5	1481853			77.5	673857
		79.5	1641142			78.5	781590
		80.5	1791156			79.5	896153
		81.5	1928909			80.5	1016072
		82.5	2052594			81.5	1139659
		83.5	2161645			82.5	1265093
		84.5	2256652			83.5	1390508
		85.5	2339171			84.5	1514087
		86.5	2411475			85.5	1634162
		87.5	2476287			86.5	1749291
		88.5	2536542			87.5	1858339
		89.5	2595191			88.5	1960529
		90.5	2655052			89.5	2055477
		91.5	2718715			90.5	2143205
		92.5	2788489			91.5	2224131
		93.5	2866373			92.5	2299038
		94.5	2954055			93.5	2369028
		95.5	3052906			94.5	2435464
		96.5	3163994			95.5	2499903
		97.5	3288079			96.5	2564031
		98.5	3425615			97.5	2629600
		99.5	3576743			98.5	2698364
		100.5	3741279			99.5	2772029
		101.5	3918702			100.5	2852206
		102.5	4108145			101.5	2940371
		103.5	4308381			102.5	3037822
		104.5	4517830			103.5	3145648
		105.5	4734561			104.5	3264687
		106.5	4956311			105.5	3395493
		107.5	5180521			106.5	3538293
		108.5	5404380			107.5	3692950
		109.5	5624886			108.5	3858928
		110.5	5838917			109.5	4035261
		111.5	6043324			110.5	4220540
		112.5	6235017			111.5	4412907
		113.5	6411074			112.5	4610080
		114.5	6568836			113.5	4809392
		115.5	6706006			114.5	5007863
		116.5	6820734			115.5	5202293
		117.5	6911686			116.5	5389374
		118.5	6978089			117.5	5565816
		119.5	7019758			118.5	5728482
		120.5	7037082			119.5	5874517
		121.5	7030998			120.5	6001459
		122.5	7002929			121.5	6107333
		123.5	6954705			122.5	6190721
		124.5	6888471			123.5	6250789
		125.5	6806584			124.5	6287292
		126.5	6711509			125.5	6300547
		127.5	6605724			126.5	6291377
		128.5	6491627			127.5	6261041
		129.5	6371467			128.5	6211152
		130.5	6247285			129.5	6143583
		131.5	6120873			130.5	6060385
		132.5	5993755			131.5	5963701
		133.5	5867175			132.5	5855694
		134.5	5742105			133.5	5738486
		135.5	5619263			134.5	5614110
		136.5	5499134			135.5	5484474
		137.5	5382005			136.5	5351335
		138.5	5267997			137.5	5216283
		139.5	5157100			138.5	5080738
		140.5	5049211			139.5	4945950
		141.5	4944166			140.5	4813002
		142.5	4841771			141.5	4682819
		143.5	4741828			142.5	4556185
		144.5	4644161			143.5	4433747
		145.5	4548632			144.5	4316038
		146.5	4455151			145.5	4203481
		147.5	4363689			146.5	4096409
		148.5	4274277			147.5	3995073
		149.5	4187005			148.5	3899653
		150.5	4102016			149.5	3810270
		151.5	4019499			150.5	3726995
		152.5	3939677			151.5	3649855
		153.5	3862795			152.5	3578843
		154.5	3789108			153.5	3513919
		155.5	3718868			154.5	3455022
		156.5	3652312			155.5	3402068
		157.5	3589649			156.5	3354957
		158.5	3531058			157.5	3313574
		159.5	3476673			158.5	3277794
		160.5	3426581			159.5	3247477
		161.5	3380817			160.5	3222477
		162.5	3339364			161.5	3202635
		163.5	3302148			162.5	3187779
		164.5	3269042			163.5	3177729
		165.5	3239863			164.5	3172289
		166.5	3214381			165.5	3171248
		167.5	3192315			166.5	3174377
		168.5	3173344			167.5	3181426
		169.5	3157105			168.5	3192123
		170.5	3143207			169.5	3206172
		171.5	3131229			170.5	3223246
		172.5	3120734			171.5	3242991
		173.5	3111274			172.5	3265019
		174.5	3102395			173.5	3288912
		175.5	3093655			174.5	3314218
		176.5	3084624			175.5	3340452
		177.5	3074895			176.5	3367099
		178.5	3064095			177.5	3393618
		179.5	3051889			178.5	3419444
		180.5	3037989			179.5	3443995
		181.5	3022158			180.5	3466678
		182.5	3004214			181.5	3486900
		183.5	2984028			182.5	3504076
		184.5	2961533			183.5	3517637
		185.5	2936711			184.5	3527044
		186.5	2909599			185.5	3531800
		187.5	2880277			186.5	3531456
		188.5	2848869			187.5	3525626
		189.5	2815527			188.5	3513995
		190.5	2780433			189.5	3496326
		191.5	2743781			190.5	3472465
		192.5	2705778			191.5	3442347
		193.5	2666631			192.5	3405997
		194.5	2626541			193.5	3363527
		195.5	2585698			194.5	3315134
		196.5	2544274			195.5	3261094
		197.5	2502421			196.5	3201757
		198.5	2460267			197.5	3137530
		199.5	2417913			198.5	3068877
		200.5	2375431			199.5	2996299
		201.5	2332870			200.5	2920324
		202.5	2290251			201.5	2841497
		203.5	2247569			202.5	2760370
		204.5	2204799			203.5	2677485
		205.5	2161899			204.5	2593371
		206.5	2118810			205.5	2508533
		207.5	2075461			206.5	2423443
		208.5	2031779			207.5	2338540
		209.5	1987684			208.5	2254222
		210.5	1943101			209.5	2170842
		211.5	1897961			210.5	2088713
		212.5	1852205			211.5	2008102
		213.5	1805790			212.5	1929236
		214.5	1758687			213.5	1852299
		215.5	1710892			214.5	1777436
		216.5	1662418			215.5	1704760
		217.5	1613305			216.5	1634349
		218.5	1563614			217.5	1566253
		219.5	1513431			218.5	1500499
		220.5	1462862			219.5	1437091
		221.5	1412034			220.5	1376014
		222.5	1361092			221.5	1317239
		223.5	1310194			222.5	1260726
		224.5	1259508			223.5	1206424
		225.5	1209212			224.5	1154276
		226.5	1159483			225.5	1104219
		227.5	1110498			226.5	1056189
		228.5	1062431			227.5	1010120
		229.5	1015445			228.5	965944
		230.5	969694			229.5	923596
		231.5	925316			230.5	883012
		232.5	882435			231.5	844130
		233.5	841157			232.5	806891
		234.5	801570			233.5	771238
		235.5	763744			234.5	737117
		236.5	727730			235.5	704479
		237.5	693562			236.5	673275
		238.5	661258			237.5	643460
		239.5	630820			238.5	614993
		240.5	602238			239.5	587831
		241.5	575488			240.5	561938
		242.5	550537			241.5	537276
		243.5	527343			242.5	513809
		244.5	505857			243.5	491504
		245.5	486025			244.5	470325
		246.5	467789			245.5	450242
		247.5	451089			246.5	431221
		248.5	435864			247.5	413230
		249.5	422051			248.5	396239
		250.5	409589			249.5	380214
		251.5	398419			250.5	365126
		252.5	388482			251.5	350944
		253.5	379723			252.5	337636
		254.5	372089			253.5	325173
		255.5	365530			254.5	313524
		256.5	359999			255.5	302660
		257.5	355452			256.5	292552
		258.5	351848			257.5	283172
		259.5	349147			258.5	274491
		260.5	347314			259.5	266484
		261.5	346316			260.5	259125
		262.5	346120			261.5	252387
		263.5	346696			262.5	246247
		264.5	348015			263.5	240683
		265.5	350050			264.5	235671
		266.5	352772			265.5	231191
		267.5	356155			266.5	227223
		268.5	360170			267.5	223748
		269.5	364789			268.5	220748
		270.5	369981			269.5	218206
		271.5	375715			270.5	216107
		272.5	381956			271.5	214436
		273.5	388669			272.5	213177
		274.5	395815			273.5	212317
		275.5	403352			274.5	211843
		276.5	411234			275.5	211743
		277.5	419413			276.5	212004
		278.5	427836			277.5	212613
		279.5	436449			278.5	213559
		280.5	445192			279.5	214830
		281.5	454002			280.5	216412
		282.5	462816			281.5	218294
		283.5	471566			282.5	220460
		284.5	480182			283.5	222898
		285.5	488593			284.5	225592
		286.5	496729			285.5	228526
		287.5	504517			286.5	231682
		288.5	511887			287.5	235042
		289.5	518769			288.5	238585
		290.5	525098			289.5	242291
		291.5	530809			290.5	246135
		292.5	535843			291.5	250095
		293.5	540147			292.5	254142
		294.5	543673			293.5	258249
		295.5	546378			294.5	262388
		296.5	548227			295.5	266527
		297.5	549193			296.5	270635
		298.5	549258			297.5	274678
		299.5	548408			298.5	278623
		300.5	546642			299.5	282436
		301.5	543963			300.5	286081
		302.5	540386			301.5	289523
		303.5	535930			302.5	292729
		304.5	530623			303.5	295664
		305.5	524500			304.5	298296
		306.5	517601			305.5	300594
		307.5	509971			306.5	302526
		308.5	501662			307.5	304067
		309.5	492728			308.5	305191
		310.5	483225			309.5	305876
		311.5	473213			310.5	306101
		312.5	462753			311.5	305852
		313.5	451907			312.5	305114
		314.5	440736			313.5	303880
		315.5	429300			314.5	302144
		316.5	417658			315.5	299905
		317.5	405869			316.5	297163
		318.5	393986			317.5	293926
		319.5	382062			318.5	290203
		320.5	370146			319.5	286007
		321.5	358282			320.5	281353
		322.5	346514			321.5	276262
		323.5	334880			322.5	270756
		324.5	323413			323.5	264858
		325.5	312145			324.5	258598
		326.5	301103			325.5	252002
		327.5	290310			326.5	245102
		328.5	279787			327.5	237930
		329.5	269550			328.5	230518
		330.5	259614			329.5	222900
		331.5	249989			330.5	215110
		332.5	240683			331.5	207181
		333.5	231701			332.5	199148
		334.5	223048			333.5	191044
		335.5	214725			334.5	182901
		336.5	206730			335.5	174750
		337.5	199063			336.5	166623
		338.5	191719			337.5	158548
		339.5	184694			338.5	150553
		340.5	177981			339.5	142664
		341.5	171575			340.5	134905
		342.5	165468			341.5	127299
		343.5	159652			342.5	119866
		344.5	154118			343.5	112625
		345.5	148857			344.5	105593
		346.5	143861			345.5	98784
		347.5	139121			346.5	92212
		348.5	134626			347.5	85886
		349.5	130368			348.5	79816
		350.5	126337			349.5	74008
		351.5	122524			350.5	68468
		352.5	118921			351.5	63199
		353.5	115517			352.5	58202
		354.5	112306			353.5	53477
		355.5	109278			354.5	49021
		356.5	106424			355.5	44834
		357.5	103738			356.5	40908
		358.5	101212			357.5	37240
		359.5	98837			358.5	33822
		360.5	96608			359.5	30646
		361.5	94517			360.5	27704
		362.5	92557			361.5	24987
		363.5	90722			362.5	22485
		364.5	89007			363.5	20187
		365.5	87405			364.5	18084
		366.5	85910			365.5	16163
		367.5	84518			366.5	14415
		368.5	83222			367.5	12829
		369.5	82019			368.5	11393
		370.5	80902			369.5	10097
		371.5	79868			370.5	8930
		372.5	78912			371.5	7883
		373.5	78030			372.5	6946
		374.5	77217			373.5	6109
		375.5	76468			374.5	5363
		376.5	75781			375.5	4701
		377.5	75150			376.5	4115
		378.5	74573			377.5	3596
		379.5	74045			378.5	3138
		380.5	73562			379.5	2736
		381.5	73121			380.5	2382
		382.5	72718			381.5	2073
		383.5	72349			382.5	1801
		384.5	72011			383.5	1565
		385.5	71700			384.5	1358
		386.5	71412			385.5	1179
		387.5	71144			386.5	1023
		388.5	70893			387.5	887
		389.5	70654			388.5	770
		390.5	70424			389.5	668
		391.5	70200			390.5	580
		392.5	69978			391.5	504
		393.5	69755			392.5	439
		394.5	69528			393.5	382
		395.5	69293			394.5	333
		396.5	69047			395.5	291
		397.5	68787			396.5	254
		398.5	68510			397.5	223
		399.5	68214			398.5	196
		400.5	67895			399.5	172
		401.5	67551			400.5	152
		402.5	67179			401.5	135
		403.5	66778			402.5	120
		404.5	66345			403.5	106
		405.5	65879			404.5	95
		406.5	65378			405.5	85
		407.5	64841			406.5	77
		408.5	64266			407.5	70
		409.5	63653			408.5	63
		410.5	63002			409.5	58
		411.5	62312			410.5	53
		412.5	61583			411.5	49
		413.5	60816			412.5	45
		414.5	60010			413.5	42
		415.5	59168			414.5	39
		416.5	58289			415.5	37
		417.5	57376			416.5	35
		418.5	56430			417.5	33
		419.5	55452			418.5	32
		420.5	54445			419.5	30
		421.5	53411			420.5	29
		422.5	52352			421.5	29
		423.5	51271			422.5	28
		424.5	50170			423.5	28
		425.5	49052			424.5	27
		426.5	47920			425.5	27
		427.5	46775			426.5	27
		428.5	45623			427.5	28
		429.5	44464			428.5	28
		430.5	43302			429.5	28
		431.5	42139			430.5	29
		432.5	40979			431.5	30
		433.5	39823			432.5	31
		434.5	38674			433.5	33
		435.5	37535			434.5	34
		436.5	36408			435.5	36
		437.5	35295			436.5	39
		438.5	34197			437.5	41
		439.5	33117			438.5	44
		440.5	32056			439.5	48
		441.5	31016			440.5	52
		442.5	29998			441.5	56
		443.5	29004			442.5	61
		444.5	28033			443.5	67
		445.5	27088			444.5	74
		446.5	26168			445.5	81
		447.5	25275			446.5	90
		448.5	24409			447.5	100
		449.5	23569			448.5	112
		450.5	22757			449.5	125
		451.5	21973			450.5	140
		452.5	21215			451.5	158
		453.5	20485			452.5	178
		454.5	19782			453.5	201
		455.5	19105			454.5	227
		456.5	18454			455.5	257
		457.5	17830			456.5	292
		458.5	17230			457.5	331
		459.5	16656			458.5	376
		460.5	16106			459.5	428
		461.5	15579			460.5	487
		462.5	15075			461.5	555
		463.5	14593			462.5	632
		464.5	14134			463.5	720
		465.5	13695			464.5	820
		466.5	13276			465.5	934
		467.5	12877			466.5	1063
		468.5	12496			467.5	1209
		469.5	12134			468.5	1374
		470.5	11789			469.5	1560
		471.5	11461			470.5	1770
		472.5	11149			471.5	2004
		473.5	10853			472.5	2267
		474.5	10571			473.5	2561
		475.5	10304			474.5	2888
		476.5	10050			475.5	3250
		477.5	9810			476.5	3652
		478.5	9581			477.5	4094
		479.5	9365			478.5	4581
		480.5	9160			479.5	5114
		481.5	8966			480.5	5695
		482.5	8783			481.5	6327
		483.5	8609			482.5	7011
		484.5	8445			483.5	7748
		485.5	8290			484.5	8540
		486.5	8144			485.5	9386
		487.5	8006			486.5	10285
		488.5	7875			487.5	11238
		489.5	7752			488.5	12241
		490.5	7637			489.5	13292
		491.5	7528			490.5	14387
		492.5	7425			491.5	15522
		493.5	7329			492.5	16690
		494.5	7238			493.5	17885
		495.5	7154			494.5	19101
		496.5	7074			495.5	20327
		497.5	7000			496.5	21556
		498.5	6930			497.5	22776
		499.5	6865			498.5	23978
		500.5	6804			499.5	25150
		501.5	6747			500.5	26282
		502.5	6695			501.5	27361
		503.5	6646			502.5	28375
		504.5	6600			503.5	29315
		505.5	6558			504.5	30168
		506.5	6519			505.5	30924
		507.5	6483			506.5	31575
		508.5	6450			507.5	32113
		509.5	6419			508.5	32529
		510.5	6391			509.5	32818
		511.5	6366			510.5	32976
		512.5	6342			511.5	33001
		513.5	6321			512.5	32891
		514.5	6302			513.5	32648
		515.5	6284			514.5	32273
		516.5	6268			515.5	31771
		517.5	6254			516.5	31147
		518.5	6241			517.5	30409
		519.5	6230			518.5	29564
		520.5	6220			519.5	28624
		521.5	6211			520.5	27597
		522.5	6204			521.5	26495
		523.5	6197			522.5	25331
		524.5	6192			523.5	24116
		525.5	6187			524.5	22862
		526.5	6183			525.5	21583
		527.5	6180			526.5	20289
		528.5	6177			527.5	18992
		529.5	6176			528.5	17702
		530.5	6174			529.5	16431
		531.5	6174			530.5	15186
		532.5	6173			531.5	13976
		533.5	6173			532.5	12809
		534.5	6174			533.5	11689
		535.5	6175			534.5	10622
		536.5	6176			535.5	9611
		537.5	6178			536.5	8660
		538.5	6180			537.5	7771
		539.5	6182			538.5	6943
		540.5	6184			539.5	6177
		541.5	6187			540.5	5473
		542.5	6189			541.5	4828
		543.5	6193			542.5	4242
		544.5	6196			543.5	3711
		545.5	6199			544.5	3233
		546.5	6203			545.5	2805
		547.5	6207			546.5	2423
		548.5	6211			547.5	2085
		549.5	6216			548.5	1786
		550.5	6221			549.5	1524
		551.5	6226			550.5	1295
		552.5	6231			551.5	1096
		553.5	6237			552.5	924
		554.5	6243			553.5	775
		555.5	6249			554.5	648
		556.5	6256			555.5	539
		557.5	6263			556.5	447
		558.5	6271			557.5	369
		559.5	6279			558.5	303
		560.5	6288			559.5	249
		561.5	6297			560.5	203
		562.5	6307			561.5	165
		563.5	6318			562.5	133
		564.5	6329			563.5	107
		565.5	6341			564.5	86
		566.5	6354			565.5	69
		567.5	6368			566.5	55
		568.5	6382			567.5	44
		569.5	6397			568.5	34
		570.5	6414			569.5	27
		571.5	6431			570.5	21
		572.5	6449			571.5	17
		573.5	6468			572.5	13
		574.5	6489			573.5	10
		575.5	6510			574.5	8
		576.5	6533			575.5	6
		577.5	6557			576.5	5
		578.5	6582			577.5	3
		579.5	6609			578.5	3
		580.5	6637			579.5	2
		581.5	6666			580.5	1
		582.5	6697			581.5	1
		583.5	6729			582.5	0
		584.5	6763			583.5	0
		585.5	6798			584.5	0
		586.5	6836			585.5	0
		587.5	6874			586.5	0
		588.5	6915			587.5	0
		589.5	6957			588.5	0
		590.5	7001			589.5	0
		591.5	7047			590.5	0
		592.5	7095			591.5	0
		593.5	7145			592.5	0
		594.5	7197			593.5	0
		595.5	7251			594.5	0
		596.5	7307			595.5	0
		597.5	7365			596.5	0
		598.5	7425			597.5	0
		599.5	7488			598.5	0
		600.5	7553			599.5	0
		601.5	7620			600.5	0
		602.5	7689			601.5	0
		603.5	7761			602.5	0
		604.5	7835			603.5	0
		605.5	7912			604.5	0
		606.5	7991			605.5	0
		607.5	8073			606.5	0
		608.5	8158			607.5	0
		609.5	8245			608.5	0
		610.5	8334			609.5	0
		611.5	8427			610.5	0
		612.5	8522			611.5	0
		613.5	8620			612.5	0
		614.5	8721			613.5	0
		615.5	8825			614.5	0
		616.5	8931			615.5	0
		617.5	9041			616.5	0
		618.5	9153			617.5	0
		619.5	9268			618.5	0
		620.5	9387			619.5	0
		621.5	9508			620.5	0
		622.5	9633			621.5	0
		623.5	9760			622.5	0
		624.5	9891			623.5	0
		625.5	10024			624.5	0
		626.5	10161			625.5	0
		627.5	10301			626.5	0
		628.5	10444			627.5	0
		629.5	10590			628.5	0
		630.5	10739			629.5	0
		631.5	10892			630.5	0
		632.5	11047			631.5	0
		633.5	11206			632.5	0
		634.5	11367			633.5	0
		635.5	11532			634.5	0
		636.5	11699			635.5	0
		637.5	11870			636.5	0
		638.5	12043			637.5	0
		639.5	12219			638.5	0
		640.5	12398			639.5	0
		641.5	12580			640.5	0
		642.5	12764			641.5	0
		643.5	12951			642.5	0
		644.5	13141			643.5	0
		645.5	13332			644.5	0
		646.5	13527			645.5	0
		647.5	13723			646.5	0
		648.5	13921			647.5	0
		649.5	14122			648.5	0
		650.5	14324			649.5	0
		651.5	14528			650.5	0
		652.5	14733			651.5	0
		653.5	14940			652.5	0
		654.5	15148			653.5	0
		655.5	15357			654.5	0
		656.5	15566			655.5	0
		657.5	15776			656.5	0
		658.5	15987			657.5	0
		659.5	16198			658.5	0
		660.5	16408			659.5	0
		661.5	16618			660.5	0
		662.5	16828			661.5	0
		663.5	17036			662.5	0
		664.5	17244			663.5	0
		665.5	17450			664.5	0
		666.5	17654			665.5	0
		667.5	17856			666.5	0
		668.5	18055			667.5	0
		669.5	18252			668.5	0
		670.5	18446			669.5	0
		671.5	18636			670.5	0
		672.5	18822			671.5	0
		673.5	19004			672.5	0
		674.5	19182			673.5	0
		675.5	19354			674.5	0
		676.5	19521			675.5	0
		677.5	19683			676.5	0
		678.5	19838			677.5	0
		679.5	19986			678.5	0
		680.5	20128			679.5	0
		681.5	20262			680.5	0
		682.5	20389			681.5	0
		683.5	20507			682.5	0
		684.5	20617			683.5	0
		685.5	20717			684.5	0
		686.5	20809			685.5	0
		687.5	20890			686.5	0
		688.5	20961			687.5	0
		689.5	21022			688.5	0
		690.5	21072			689.5	0
		691.5	21111			690.5	0
		692.5	21138			691.5	0
		693.5	21154			692.5	0
		694.5	21157			693.5	0
		695.5	21148			694.5	0
		696.5	21126			695.5	0
		697.5	21091			696.5	0
		698.5	21044			697.5	0
		699.5	20982			698.5	0
		700.5	20908			699.5	0
		701.5	20820			700.5	0
		702.5	20718			701.5	0
		703.5	20602			702.5	0
		704.5	20473			703.5	0
		705.5	20330			704.5	0
		706.5	20173			705.5	0
		707.5	20003			706.5	0
		708.5	19819			707.5	0
		709.5	19622			708.5	0
		710.5	19411			709.5	0
		711.5	19188			710.5	0
		712.5	18951			711.5	0
		713.5	18703			712.5	0
		714.5	18442			713.5	0
		715.5	18169			714.5	0
		716.5	17885			715.5	0
		717.5	17590			716.5	0
		718.5	17284			717.5	0
		719.5	16969			718.5	0
		720.5	16644			719.5	0
		721.5	16310			720.5	0
		722.5	15968			721.5	0
		723.5	15618			722.5	0
		724.5	15261			723.5	0
		725.5	14897			724.5	0
		726.5	14528			725.5	0
		727.5	14153			726.5	0
		728.5	13775			727.5	0
		729.5	13392			728.5	0
		730.5	13007			729.5	0
		731.5	12619			730.5	0
		732.5	12230			731.5	0
		733.5	11840			732.5	0
		734.5	11449			733.5	0
		735.5	11060			734.5	0
		736.5	10671			735.5	0
		737.5	10285			736.5	0
		738.5	9901			737.5	0
		739.5	9520			738.5	0
		740.5	9144			739.5	0
		741.5	8772			740.5	0
		742.5	8404			741.5	0
		743.5	8043			742.5	0
		744.5	7688			743.5	0
		745.5	7339			744.5	0
		746.5	6997			745.5	0
		747.5	6663			746.5	0
		748.5	6337			747.5	0
		749.5	6019			748.5	0
		750.5	5710			749.5	0
		751.5	5409			750.5	0
		752.5	5118			751.5	0
		753.5	4835			752.5	0
		754.5	4563
		755.5	4299
		756.5	4046
		757.5	3802
		758.5	3568
		759.5	3344
		760.5	3129
		761.5	2924
		762.5	2729
		763.5	2543
		764.5	2366
		765.5	2198
		766.5	2039
		767.5	1889
		768.5	1747
		769.5	1614
		770.5	1488
		771.5	1371
		772.5	1260
		773.5	1157
		774.5	1060
		775.5	970
		776.5	887
		777.5	809
		778.5	737
		779.5	670
		780.5	608
		781.5	551
		782.5	499
		783.5	451
		784.5	407
		785.5	366
		786.5	329
		787.5	296
		788.5	265
		789.5	237
		790.5	212
		791.5	189
		792.5	168
		793.5	149
		794.5	132
		795.5	117
		796.5	104
		797.5	92
		798.5	81
		799.5	71
		800.5	62
		801.5	55
		802.5	48
		803.5	42
		804.5	36
		805.5	32
		806.5	27
		807.5	24
		808.5	21
		809.5	18
		810.5	15
		811.5	13
		812.5	11
		813.5	10
		814.5	8
		815.5	7
		816.5	6
		817.5	5
		818.5	4
		819.5	4
		820.5	3
		821.5	3
		822.5	2
		823.5	2
		824.5	2
		825.5	1
		826.5	1
		827.5	0
		828.5	0
		829.5	0
		830.5	0
		831.5	0
		832.5	0
		833.5	0
		834.5	0
		835.5	0
		836.5	0
		837.5	0
		838.5	0
		839.5	0
		840.5	0
		841.5	0
		842.5	0
		843.5	0
		844.5	0
		845.5	0
		846.5	0
		847.5	0
		848.5	0
		849.5	0
		850.5	0
		851.5	0
		852.5	0
		853.5	0
		854.5	0
		855.5	0
		856.5	0
		857.5	0
		858.5	0
		859.5	0
		860.5	0
		861.5	0
		862.5	0
		863.5	0
		864.5	0
		865.5	0
		866.5	0
		867.5	0
		868.5	0
		869.5	0
		870.5	0
		871.5	0
		872.5	0
		873.5	0
		874.5	0
		875.5	0
		876.5	0
		877.5	0
		878.5	0
		879.5	0
		880.5	0
		881.5	0
		882.5	0
		883.5	0
		884.5	0
		885.5	0
		886.5	0
		887.5	0
		888.5	0
		889.5	0
		890.5	0
		891.5	0
		892.5	0
		893.5	0
		894.5	0
		895.5	0
		896.5	0
		897.5	0
		898.5	0
		899.5	0
		900.5	0
		901.5	0
		902.5	0
		903.5	0
		904.5	0
		905.5	0
		906.5	0
		907.5	0
		908.5	0
		909.5	0
		910.5	0
		911.5	0
		912.5	0
		913.5	0
		914.5	0
		915.5	0
		916.5	0
		917.5	0
		918.5	0
		919.5	0
		920.5	0
		921.5	0
		922.5	0
		923.5	0
		924.5	0
		925.5	0
		926.5	0
		927.5	0
		928.5	0
		929.5	0
		930.5	0
		931.5	0
		932.5	0
		933.5	0
		934.5	0
		935.5	0
		936.5	0
		937.5	0
		938.5	0
		939.5	0
		940.5	0
		941.5	0

[truncated: 13 more sheets: Fig S6, Fig S7, Fig S8, Fig S9, Fig S10, Fig S11, Fig S12, Fig S13, Fig S14, Fig S15, Fig S16, Fig S17, Western Blot]
